# Supplementary material for: Association between receiving the Aksi Bergizi Social Behavioral Change Communication (SBCC) intervention and hygiene behaviors among secondary school students in Padang, Indonesia
Source: PeerJ. 2025 Apr 7;13:e19256. doi: 10.7717/peerj.19256 (PMC11984468; doi:10.7717/peerj.19256)
Supplement: Supplemental Information 2 — The raw data does not contain any personally identifiable information. [file peerj-13-19256-s002.csv]

intervention	a2	a4	a5	a6	a7	a8	a9	a10	a10a	a11	a12	a13	a14	a15	e1	e2	e3	e4	e5	e6	age_years
1	1	2	2	6	1	4	4	1		43	144	5	2	2	4	5	4	4	4	2	13
1	2	1	3	3	1	3	3	1		42	142	4	2	2	5	5	5	5	5	2	13
1	2	1	2	4	4	4	4	1		44	145	4	2	2	4	4	3	5	5	2	12
1	1	2	1	8	2	8	5	1		48	150	5	1	1	5	5	5	4	4	3	13
1	2	1	4	4	1	4	4	1		46	149	1	2	2	5	5	5	5	5	2	13
1	2	1	2	6	3	6	5	1		47	150	4	1	1	4	5	4	4	4	3	13
1	2	1	4	4	1	4	4	1		45	146	5	2	2	4	4	4	5	5	3	13
1	1	1	2	6	3	6	6	1		42	149	5	2	1	4	4	4	4	4	3	12
1	1	2	3	4	1	4	4	1		39	146	4	2	2	5	5	5	5	5	3	13
1	2	1	2	6	1	6	5	1		43	145	4	1	1	5	5	5	5	5	3	12
1	1	2	2	6	3	6	5	1		39	144	1	2	2	5	5	5	5	5	3	13
1	2	3	3	4	1	3	3	3		43	144	1	2	1	5	5	5	4	4	2	13
1	2	2	2	8	1	6	5	1		45	146	5	1	1	5	5	5	4	4	3	13
1	2	1	1	8	1	6	5	1		42	136	1	2	1	4	4	4	5	5	4	13
1	1	2	7	3	1	2	3	1		41	146	1	2	2	4	4	4	5	5	2	12
1	2	1	3	3	1	3	3	1		39	136	1	2	2	5	5	5	4	4	2	13
1	1	1	7	3	1	3	3	1		40	146	1	2	2	5	5	5	4	4	4	13
1	2	2	3	4	4	4	4	1		42	147	1	2	1	5	5	5	5	5	2	12
1	2	1	2	8	3	6	5	1		39	140	5	2	1	5	5	5	4	4	2	13
1	1	1	1	8	2	8	6	1		41	145	5	1	1	5	5	5	5	5	3	12
1	1	5	4	4	1	4	4	1		40	145	1	2	1	5	5	5	4	4	3	13
1	2	1	2	8	1	8	6	1		39	140	1	1	1	5	5	5	4	4	2	13
1	2	2	2	8	1	6	4	1		38	140	5	2	2	5	5	5	5	5	2	12
1	1	5	3	4	4	4	3	1		40	144	1	1	1	5	4	4	4	4	2	13
1	2	1	2	6	3	6	4	1		36	139	5	2	2	5	5	5	4	4	2	13
1	2	5	1	8	1	6	4	1		37	140	5	2	2	5	5	5	4	4	2	13
1	1	1	2	6	1	6	4	1		39	145	4	2	2	4	4	4	4	4	2	13
1	2	1	3	4	4	4	4	1		37	138	1	2	2	5	5	5	4	4	3	13
1	1	1	4	4	4	4	4	1		38	142	1	2	2	5	5	5	4	4	2	13
1	1	5	2	6	1	6	4	1		40	143	5	2	2	5	5	5	4	4	2	13
1	1	1	1	9	2	8	6	1		37	140	1	2	2	4	4	4	4	4	3	13
1	2	5	3	4	4	4	3	1		36	139	4	1	1	5	5	5	5	5	2	13
1	2	3	2	6	3	6	5	3		40	145	4	1	2	5	5	5	4	4	2	13
1	1	1	4	6	1	6	5	1		40	144	5	2	2	5	4	4	5	5	2	12
1	2	4	2	6	1	6	5	1		39	141	4	1	1	5	5	5	5	5	2	12
1	2	1	7	4	1	3	2	1		35	135	1	1	1	5	5	4	4	4	2	13
1	2	1	2	4	1	4	4	1		35	137	4	2	2	5	5	5	4	4	2	13
1	1	3	3	4	1	4	3	3		38	143	4	1	1	5	5	5	4	4	2	13
1	1	1	2	4	3	4	4	1		40	145	1	1	1	5	5	5	4	4	2	13
1	1	5	7	3	1	3	2	1		37	140	1	2	1	5	5	5	4	4	2	13
1	2	1	1	9	2	8	6	1		37	139	1	1	1	5	5	5	4	4	3	13
1	2	1	2	6	1	6	4	1		36	139	4	1	2	5	5	5	4	4	2	12
1	1	5	1	8	1	6	5	1		39	145	4	1	2	4	4	4	4	4	2	14
1	2	5	2	4	4	4	4	1		39	143	5	2	2	5	5	5	5	5	2	14
1	2	1	7	3	1	3	2	1		39	140	4	1	1	5	5	5	4	4	2	14
1	2	5	1	6	1	6	4	1		40	140	5	2	2	5	5	5	4	4	2	14
1	1	1	1	8	1	6	4	1		43	151	5	2	1	5	5	5	4	4	2	14
1	1	5	3	4	1	4	3	1		43	150	4	2	2	5	5	5	4	4	2	14
1	2	1	2	6	4	4	4	1		40	145	5	2	2	5	5	5	4	4	2	14
1	2	1	1	9	2	8	6	1		39	144	4	2	2	5	5	5	4	4	2	13
1	1	1	2	6	1	6	4	1		40	144	4	2	2	5	5	5	4	4	2	14
1	1	5	4	6	1	4	3	1		41	147	4	1	2	4	4	4	4	4	2	14
1	2	5	7	3	1	3	2	1		42	146	4	2	2	4	4	4	5	5	3	14
1	2	2	3	4	4	4	3	1		43	148	5	1	1	5	5	5	4	4	2	14
1	2	1	1	8	1	6	4	1		41	145	5	2	2	5	5	5	5	5	2	14
1	2	1	2	6	1	6	5	1		40	143	4	2	1	5	5	5	4	4	2	14
1	2	1	4	4	4	4	5	1		39	142	5	1	1	5	5	5	4	4	2	15
1	2	5	8	8	1	6	5	1		38	142	4	2	2	5	5	5	4	4	2	13
1	1	1	4	6	5	6	6	1		43	148	4	1	1	5	5	5	5	5	2	14
1	2	4	2	8	3	8	6	1		41	145	5	1	1	5	5	5	4	4	2	14
1	1	5	7	3	1	3	2	1		41	143	4	2	2	5	5	5	5	5	3	14
1	2	1	1	8	1	8	5	1		41	144	1	1	1	5	5	5	5	5	3	14
1	1	5	2	4	1	4	4	1		46	145	5	2	2	4	4	4	4	4	3	14
1	2	1	4	6	5	4	4	1		41	145	5	1	1	4	4	4	4	4	2	14
1	2	5	3	6	1	4	4	1		40	145	1	2	2	5	5	5	4	4	2	14
1	1	1	2	6	1	4	4	1		45	148	4	1	1	5	5	5	4	4	2	14
1	1	5	5	3	4	3	3	1		43	147	4	2	2	5	5	5	4	4	2	13
1	1	2	3	4	4	4	3	1		44	147	5	2	2	5	5	5	4	4	2	14
1	1	1	2	6	1	4	4	1		42	148	1	2	2	5	5	5	4	4	2	14
1	1	1	1	8	1	6	5	1		44	145	4	1	1	5	5	5	4	4	2	14
1	2	1	2	6	1	4	4	1		50	145	4	1	2	5	4	5	4	4	2	14
1	2	1	2	6	1	6	4	1		43	145	1	1	1	5	5	5	4	5	2	14
1	2	1	3	4	1	4	3	1		40	141	4	2	2	5	5	5	4	4	2	14
1	2	1	1	8	1	6	4	1		41	142	4	1	1	5	5	5	5	5	2	14
1	2	1	4	4	1	4	4	1		42	141	4	1	1	5	5	5	4	4	3	14
1	1	2	3	4	4	3	3	1		42	143	4	2	2	4	4	4	4	4	3	14
1	2	5	2	4	1	3	5	1		44	142	1	2	2	5	5	5	4	4	3	14
1	1	5	2	6	1	6	4	1		42	143	1	2	2	5	5	5	5	5	2	14
1	2	5	2	4	1	4	3	1		42	143	4	2	2	5	5	5	4	4	2	14
1	1	1	1	8	1	6	4	1		46	149	4	1	1	4	4	4	4	4	2	14
1	2	1	2	4	1	4	4	1		44	145	4	2	1	5	5	4	4	4	2	14
1	1	1	1	6	1	6	4	1		43	143	5	2	1	5	5	5	4	4	2	14
1	1	5	4	4	1	4	4	1		47	149	4	1	1	5	5	5	4	4	2	14
1	1	5	2	6	1	4	4	1		44	146	1	2	2	4	4	4	4	4	2	14
1	1	1	7	3	1	3	2	1		42	144	1	2	2	4	4	4	4	4	2	14
1	2	1	2	4	1	4	3	1		42	142	4	2	2	5	5	5	4	4	2	14
1	2	1	1	8	1	4	4	1		41	141	4	2	2	5	5	5	4	4	3	15
1	2	1	2	4	1	4	3	1		42	141	5	2	2	5	5	5	4	4	2	15
1	2	1	3	4	4	4	3	1		40	140	4	2	2	5	5	5	4	4	2	14
1	2	1	1	6	1	4	4	1		43	142	4	1	1	5	5	5	5	5	2	13
1	2	1	1	8	2	8	6	1		44	143	4	1	1	5	5	5	5	5	3	14
1	2	1	2	4	1	4	3	1		41	142	4	1	2	5	5	5	4	4	2	15
1	2	1	3	3	1	3	2	1		40	139	4	2	2	4	4	4	5	5	2	15
1	2	5	2	6	3	6	5	1		42	143	4	2	2	4	4	4	4	4	2	15
1	1	5	3	4	4	4	3	1		44	146	4	2	2	5	5	5	4	4	2	15
1	1	2	5	3	4	3	2	1		42	144	4	2	2	4	4	4	4	4	2	15
1	2	2	2	6	1	6	4	1		42	142	5	1	2	5	5	5	4	4	2	15
1	1	2	3	4	4	4	3	3		43	145	4	1	1	4	4	4	4	4	2	15
1	2	1	1	8	1	5	4	1		41	139	5	1	1	4	4	4	4	4	2	14
1	1	1	2	6	2	8	5	1		43	145	4	1	2	4	4	4	5	5	2	14
1	1	2	2	6	1	5	4	1		44	147	4	2	2	5	5	5	4	4	2	15
1	2	1	5	3	1	3	2	1		42	139	4	1	1	4	4	4	4	4	2	14
1	2	2	1	8	3	6	5	3		44	143	4	1	1	4	4	4	4	4	2	15
1	2	1	4	4	1	4	4	1		43	141	4	2	2	4	4	4	4	4	2	14
1	1	1	3	4	4	4	3	1		39	139	5	2	2	4	4	4	4	4	2	15
1	1	5	5	3	4	3	3	1		39	141	4	2	2	4	3	3	4	4	2	15
1	1	1	2	6	1	4	3	1		43	145	4	1	2	4	4	4	4	4	2	15
1	1	1	2	6	1	4	3	1		44	149	4	2	2	4	4	4	4	4	2	15
1	2	1	4	4	1	4	4	1		42	141	4	1	2	4	4	4	4	4	2	15
1	2	1	5	3	1	3	2	1		38	140	4	1	1	4	4	3	4	4	2	15
1	1	1	2	4	1	4	3	1		44	146	4	1	2	4	4	4	4	4	2	15
1	1	5	5	3	1	3	2	1		45	146	1	2	2	5	5	5	4	4	2	15
1	1	1	1	8	1	6	5	1		45	149	4	1	1	4	4	4	4	4	2	14
1	2	5	2	6	1	6	4	1		40	143	5	2	2	5	5	5	4	4	2	13
1	2	1	1	8	1	6	4	1		41	142	4	1	1	5		5	4	4	2	14
1	2	1	4	4	1	4	4	1		42	141	4	1	1	5	5	5	4	4	3	14
1	1	1	1	9	2	8	6	1		37	140	1	2	2	4	4	4	4	4	3	13
1	1	2	3	4	4	3	3	1		42	143	1	2	2	4	4	4	4	4	3	14
1	1	1	2	6	1	6	4	1		50	151	4	1	2	4	4	4	4	4	3	14
1	2	5	2	4	1	3	5	1		44	142	1	2	2	5	5	5	4	4	3	14
1	2	5	3	4	4	4	3	1		36	139	4	1	1	5	5	5	4	5	2	0
1	2	2	5	3	1	3	2	1		42	144	1	2	2	4	4	3	4	4	2	14
1	2	5	2	4	1	3	3	3		43	141	1	2	2	4	4	4	5	5	2	14
1	2	3	2	6	3	6	5	3		40	145	4	1	2	5	5	5	4	4	2	13
1	2	5	3	4	4	4	3	1		43	142	1	2	2	4	4	3	4	4	2	14
1	1	2	7	3	1	3	2	1		45	147	4	1	2	4	4	3	4	4	2	14
1	1	1	1	8	3	6	5	1		49	148	5	2	2	4	4	4	4	4	4	15
1	1	1	1	8	1	6	4	1		48	150	4	1	1	4	4	3	4	4	2	14
1	2	1	4	6	1	6	4	1		43	142	5	2	2	5	5	5	5	5	2	15
1	1	1	4	6	1	6	5	1		40	144	5	2	2	5	4	4	5	5	2	12
1	2	4	2	6	1	6	5	1		39	141	4	1	1	5	5	5	5	5	2	12
1	2	1	4	4	1	4	4	1		45	147	4	2	2	4	4	4	4	4	2	15
1	2	1	2	4	1	4	3	1		45	143	4	2	2	5	5	5	5	5	2	14
1	2	1	7	4	1	4	2	1		35	135	1	1	1	5	5	4	4	4	2	13
1	2	2	1	8	1	6	5	1		48	141	4	2	2	5	5	5	5	5	3	14
1	2	1	2	4	1	4	4	1		35	137	4	2	2	5	5	5	4	4	2	13
1	1	3	3	4	1	4	3	3		38	143	4	1	1	5	5	5	4	4	2	13
1	2	1	2	4	3	4	4	1		40	145	1	1	1	5	5	5	4	4	2	13
1	1	2	5	3	1	4	3	1		42	142	4	2	2	5	5	5	4	4	2	14
1	1	2	2	5	3	4	4	1		45	143	4	2	2	5	5	5	4	4	3	15
1	2	2	1	6	1	6	4	1		44	148	5	2	2	4	4	4	4	4	2	14
1	1	5	7	3	1	3	2	1		37	140	1	2	1	5	5	5	4	4	2	13
1	2	3	3	4	1	3	3	3		43	144	1	2	1	5	5	5	4	4	2	13
1	1	5	2	6	1	6	4	1		42	143	1	2	2	5	5	5	4	4	2	14
1	2	2	2	8	1	6	5	1		45	146	5	1	1	5	5	5	4	4	3	13
1	2	5	2	4	1	4	3	1		42	143	4	2	2	5	5	5	4	4	2	14
1	2	1	1	8	1	6	5	1		42	136	1	2	1	4	4	4	5	5	4	13
1	1	1	1	8	1	6	4	1		46	149	4	1	1	4	4	4	4	4	2	14
1	2	1	2	4	1	4	4	1		44	145	4	2	1	5	5	4	4	4	2	14
1	2	2	7	3	1	2	3	1		41	146	1	2	2	4	4	4	5	5	2	13
1	2	1	3	3	1	3	3	1		39	136	1	2	2	5	5	5	4	4	2	13
1	1	1	1	6	1	6	4	1		43	143	5	2	1	5	5	5	4	4	2	14
1	1	1	7	3	1	3	3	1		40	146	1	2	2	5	5	5	4	4	4	13
1	1	5	4	4	1	4	4	1		47	149	4	1	1	5	5	5	4	4	2	14
1	2	2	3	4	4	4	4	1		42	147	1	2	1	5	5	5	5	5	2	13
1	1	5	2	6	1	4	5	1		44	146	1	2	2	4	4	4	4	4	2	14
1	1	1	7	3	1	3	2	1		42	144	1	2	2	4	4	4	4	4	2	14
1	2	1	2	8	3	6	5	1		30	140	5	2	1	5	5	5	4	4	2	13
1	2	1	2	4	1	4	3	1		42	142	4	2	2	5	5	5	4	4	2	14
1	2	1	1	8	2	8	6	1		41	145	5	1	1	5	5	5	5	5	3	12
1	2	1	1	8	1	3	4	1		41	141	4	2	2	5	5	5	4	4	3	15
1	2	1	2	4	1	4	3	1		42	141	5	2	2	5	5	5	4	4	2	15
1	1	5	4	4	1	4	4	1		40	145	1	2	1	5	5	5	4	4	2	14
1	2	1	3	4	4	4	3	1		40	140	4	2	2	5	5	5	4	4	2	15
1	2	1	1	6	1	4	4	1		43	142	4	1	1	5	5	5	4	4	2	14
1	2	1	2	8	1	8	6	1		39	140	1	1	1	5	5	5	4	4	2	13
1	2	1	1	8	2	8	6	1		44	143	4	1	1	5	5	5	5	5	3	14
1	2	1	2	4	1	4	3	1		41	142	4	1	2	5	5	5	4	4	2	15
1	2	2	2	8	1	6	4	1		38	140	5	2	2	5	5	5	5	5	2	12
1	1	5	3	4	4	4	3	1		40	144	1	1	1	5	4	4	4	4	2	13
1	2	1	3	3	1	3	2	1		40	139	4	2	2	4	4	4	5	5	2	15
1	2	1	2	6	3	6	4	1		36	139	5	2	2	5	5	5	4	4	2	13
1	2	5	2	6	3	6	5	1		42	143	4	2	2	4	4	4	4	4	2	15
1	1	5	3	4	4	4	3	1		44	146	4	2	2	5	5	5	4	4	2	15
1	1	2	5	3	4	3	2	1		42	144	4	2	2	4	4	4	4	4	2	15
1	2	2	2	6	1	6	4	1		42	142	5	1	2	5	5	5	4	4	2	15
1	1	2	3	4	4	4	3	3		43	145	4	1	1	4	4	4	4	4	2	15
1	2	5	1	8	1	6	4	1		37	140	5	2	2	5	5	5	4	4	2	13
1	1	1	2	6	1	6	4	1		39	145	4	2	2	4	4	4	4	4	2	13
1	2	1	3	4	4	4	4	1		37	138	1	2	2	5	5	5	4	4	3	13
1	1	1	4	4	4	4	4	1		38	142	1	2	2	5	5	5	4	4	2	13
1	2	1	1	8	1	5	4	1		41	139	5	1	1	4	4	4	4	4	2	14
1	1	1	2	6	2	8	5	1		43	145	4	1	2	4	4	4	5	5	2	14
1	1	5	2	6	1	6	4	1		40	143	5	2	2	5	5	5	4	4	2	13
1	1	2	2	6	1	5	4	1		44	147	4	2	2	5	5	5	4	4	2	15
1	2	1	5	3	1	3	2	1		42	139	4	1	1	4	4	4	4	4	2	14
1	1	1	1	9	2	8	6	1		37	140	1	2	2	4	4	4	4	4	3	13
1	2	2	1	8	3	6	5	3		44	143	4	1	1	4	4	4	4	4	2	15
1	2	1	4	4	1	4	4	1		43	141	4	2	2	4	4	4	4	4	2	14
1	1	1	3	4	4	4	3	1		39	139	5	2	2	4	4	4	4	4	2	15
1	2	1	5	3	1	3	2	1		38	140	4	1	1	4	4	3	4	4	2	15
1	2	5	3	4	4	4	3	1		36	139	4	1	1	5	5	5	5	5	2	13
1	2	3	2	6	3	6	5	3		40	145	4	1	2	5	5	5	4	4	2	13
1	1	1	2	4	1	4	3	1		44	146	4	1	2	4	4	4	4	4	2	15
1	1	1	4	6	1	6	5	1		40	144	5	2	2	5	4	4	5	5	2	12
1	2	5	5	3	1	3	2	1		45	146	1	2	2	5	5	5	4	4	2	15
1	2	4	2	6	1	6	5	1		39	141	4	1	1	5	5	5	5	5	2	12
1	1	1	1	8	1	6	5	1		45	149	4	1	1	4	4	4	4	4	2	14
1	2	1	7	4	1	3	2	1		35	135	1	1	1	5	5	4	4	4	2	13
1	2	1	5	3	1	3	2	1		38	140	4	1	1	4	4	3	4	4	3	15
1	2	1	2	4	1	4	4	1		35	137	4	2	2	5	5	5	4	4	2	13
1	1	1	2	4	1	4	3	1		44	146	4	1	2	4	4	4	4	4	2	14
1	1	3	3	4	1	4	3	3		38	143	4	1	1	5	5	5	4	4	2	13
1	1	5	5	3	1	3	2	1		51	146	1	2	2	5	5	5	4	4	2	15
1	1	1	2	4	3	4	4	1		40	145	1	1	1	5	5	5	4	4	2	13
1	1	5	7	3	1	3	2	1		37	140	1	2	1	5	5	5	4	4	2	13
1	1	1	1	8	1	6	5	1		45	149	4	1	1	4	4	4	4	4	2	14
1	2	1	1	9	2	8	6	1		37	139	1	1	1	5	5	5	4	4	2	13
1	2	1	5	3	1	3	2	1		38	140	4	1	1	4	4	3	4	4	2	15
0	1	2	1	8	1	6	4	1		40	141	4	2	2	4	4	2	4	4	4	12
1	2	1	2	6	1	6	4	1		36	139	4	1	2	5	5	5	4	4	2	13
1	1	5	1	8	1	6	5	1		39	145	4	1	2	4	4	4	4	4	2	14
1	2	5	2	4	4	4	4	1		39	143	5	2	2	5	5	5	5	5	2	14
0	1	1	2	4	1	4	3	1		37	147	4	2	2	4	4	2	4	4	3	12
1	2	1	7	3	1	3	2	1		39	140	4	1	1	5	5	5	4	4	2	14
1	2	5	1	6	1	6	4	1		40	140	5	2	2	5	5	5	4	4	2	14
1	1	1	1	8	1	6	4	1		43	151	5	2	1	5	5	5	4	4	2	14
1	1	5	3	4	1	4	3	1		43	150	4	2	2	5	5	5	4	4	2	14
1	2	1	2	6	4	4	4	1		40	145	5	2	2	5	5	5	4	4	2	14
1	2	1	1	9	2	8	6	1		39	144	4	2	2	5	5	5	4	4	2	13
0	2	1	2	4	1	4	3	1		40	142	5	2	1	3	4	3	4	4	2	13
0	2	2	1	8	1	6	4	1		44	140	1	2	2	3	4	3	4	4	2	13
1	1	1	2	6	1	6	4	1		40	144	4	2	2	5	5	5	4	4	2	14
1	1	5	4	6	1	4	3	1		41	147	4	1	2	4	4	4	4	4	2	14
1	2	5	7	3	1	3	2	1		42	146	4	2	2	4	4	4	5	5	3	14
1	2	2	3	4	4	4	3	1		43	148	5	1	1	5	5	5	4	4	2	14
1	2	1	1	8	1	6	4	1		41	145	5	2	2	5	5	5	5	5	2	14
1	2	1	2	6	1	6	5	1		40	143	4	2	1	5	5	5	4	4	2	14
1	2	1	4	4	4	4	5	1		39	142	5	1	1	5	5	5	4	4	2	15
1	2	5	8	8	1	6	5	1		38	142	4	2	2	5	5	5	4	4	2	14
1	1	1	4	6	5	6	6	1		43	148	4	1	1	5	5	5	5	5	2	14
1	2	4	2	8	3	8	6	1		41	145	5	1	1	5	5	5	4	4	2	14
1	1	5	7	3	1	3	2	1		41	143	4	2	2	5	5	5	5	5	3	14
1	2	1	1	8	1	8	5	1		41	144	1	1	1	5	5	5	5	5	3	14
1	1	5	2	4	1	4	4	1		46	145	5	2	2	4	4	4	4	4	3	14
1	2	1	4	6	5	4	4	1		41	145	5	1	1	4	4	4	4	4	2	14
1	2	5	3	6	1	4	4	1		40	145	1	2	2	5	5	5	4	4	2	14
1	1	1	2	6	1	4	4	1		45	148	4	1	1	5	5	5	4	4	2	14
1	1	5	5	3	4	3	3	1		43	147	4	2	2	5	5	5	4	4	2	14
1	1	2	3	4	4	4	3	1		44	147	5	2	2	5	5	5	4	4	2	14
1	1	1	2	6	1	4	4	1		42	148	1	2	2	5	5	5	4	4	2	14
1	1	1	1	8	1	6	5	1		44	145	4	1	1	5	5	5	4	4	2	14
1	2	1	2	6	1	4	4	1		50	145	4	1	2	5	4	5	4	4	2	14
1	2	1	2	6	1	6	4	1		43	145	1	1	1	5	5	5	4	5	2	14
1	2	1	3	4	1	4	3	1		40	141	4	2	2	5	5	5	4	4	2	14
1	2	1	2	4	1	4	3	1		44	146	4	1	2	4	4	4	4	4	2	15
1	1	5	5	3	1	3	2	1		45	146	1	2	2	5	5	5	4	4	2	15
1	2	1	1	8	1	6	5	1		45	149	4	1	1	4	4	4	4	4	2	14
0	2	1	3	4	4	4	3	1		40	140	4	2	2	5	5	5	4	4	2	13
0	2	1	1	6	1	4	4	1		43	142	4	1	1	5	5	5	5	5	2	12
0	2	1	1	8	2	8	6	1		41	143	4	1	1	5	5	5	5	5	3	12
0	2	1	2	4	1	4	4	1		41	142	4	1	2	5	5	5	4	4	2	13
0	2	1	3	3	1	3	2	1		40	139	4	2	2	4	4	4	5	5	2	13
0	2	5	2	6	3	6	5	1		40	143	4	2	2	4	4	4	4	4	2	13
0	1	5	3	4	4	4	3	1		41	146	4	2	2	5	5	5	4	4	2	13
0	1	2	5	3	4	3	2	1		42	144	4	2	2	4	4	4	4	4	2	13
0	2	2	2	6	1	6	4	1		42	142	5	1	2	5	5	5	4	4	2	13
0	1	2	3	4	4	4	3	3		40	139	4	1	1	4	4	4	4	4	2	13
0	2	1	1	8	1	5	4	1		41	139	5	1	1	4	4	4	4	4	2	12
1	1	1	1	8	2	8	6	1		46	148	5	2	2	5	5	5	4	4	2	14
1	2	1	3	4	1	4	3	1		43	143	4	2	1	5	5	4	4	4	2	14
1	2	1	2	4	3	4	4	1		50	145	4	2	2	5	5	3	4	4	2	14
1	2	1	5	4	4	4	2	1		45	144	4	2	2	5	5	5	5	5	2	15
0	1	1	2	6	2	8	5	1		43	145	4	1	2	4	4	4	5	5	2	12
1	1	1	1	8	1	6	5	1		46	150	5	2	1	5	5	4	4	4	2	15
1	2	5	2	4	1	4	3	1		45	141	4	2	2	5	5	3	4	4	2	14
0	1	2	2	6	1	5	4	1		44	145	4	2	2	5	5	5	4	4	2	13
1	2	2	2	6	1	6	3	1		45	142	4	2	1	4	4	3	4	4	2	15
0	2	1	5	3	1	3	2	1		42	139	4	1	1	4	4	4	4	4	2	12
1	2	1	1	8	1	6	4	1		44	143	1	2	2	4	4	3	5	5	2	15
0	2	2	1	8	3	6	5	3		44	143	4	1	1	4	4	4	4	4	2	13
1	1	1	1	6	1	6	4	1		41	150	4	2	2	4	4	4	4	4	3	15
0	2	1	4	4	1	4	4	1		43	141	4	2	2	4	4	4	4	4	2	12
0	2	2	2	6	1	4	4	1		50	144	1	2	2	5	5	5	4	4	2	14
0	1	1	3	4	4	4	3	1		39	139	5	2	2	4	4	4	4	4	2	13
0	2	1	5	3	1	3	2	1		38	140	4	1	1	4	4	3	4	4	2	13
0	1	1	2	4	1	4	3	1		42	143	4	1	2	4	4	4	4	4	2	13
0	2	5	5	3	1	3	2	1		42	143	1	2	2	5	5	5	4	4	2	13
0	1	1	1	8	1	6	5	1		43	149	4	1	1	4	4	4	4	4	2	12
0	2	1	5	3	1	3	2	1		38	140	4	1	1	4	4	3	4	4	2	13
0	1	1	2	4	1	4	3	1		42	146	4	1	2	4	4	4	4	4	2	13
0	2	1	5	3	1	3	2	1		38	140	4	1	3	4	4	3	4	4	2	13
0	1	5	5	3	1	3	2	1		41	143	1	2	2	5	5	5	4	4	2	13
0	1	5	5	3	1	3	2	1		42	146	1	2	2	5	5	5	4	4	2	13
0	2	1	1	8	1	6	4	1		40	141	4	2	2	4	4	2	4	4	4	12
0	1	1	1	8	1	6	4	1		42	140	1	2	2	3	4	3	4	4	2	13
0	2	1	2	4	1	4	3	1		38	146	4	2	2	4	4	2	4	4	3	12
0	1	1	2	4	1	4	3	1		40	142	5	2	1	4	3	3	4	4	2	12
0	1	1	2	4	1	4	3	1		40	142	5	2	1	3	4	3	4	4	2	13
0	2	2	1	8	1	6	4	1		43	140	1	2	2	3	4	3	4	4	2	12
0	1	1	1	8	1	6	5	1		45	145	4	1	1	4	4	4	4	4	2	12
0	1	2	1	8	1	6	4	1		40	141	4	2	2	4	4	2	4	4	4	12
0	1	1	2	4	1	4	3	1		45	147	4	2	2	4	4	2	4	4	3	12
0	2	1	2	4	1	4	3	1		40	142	5	2	1	3	4	3	4	4	2	12
0	2	2	1	8	1	6	4	1		44	140	1	2	2	3	4	3	4	4	2	13
0	2	1	3	4	4	4	3	1		40	140	4	2	2	5	5	5	4	4	2	14
0	2	1	1	6	1	4	4	1		43	142	4	1	1	5	5	5	5	5	2	13
0	2	1	1	8	2	8	6	1		41	143	4	1	1	5	5	5	5	5	3	14
0	2	1	2	4	1	4	4	1		41	142	4	1	2	5	5	5	4	4	2	14
0	2	1	3	3	1	3	2	1		40	139	4	2	2	4	4	4	5	5	2	14
0	2	5	2	6	3	6	5	1		40	143	4	2	2	4	4	4	4	4	2	14
0	1	5	3	4	4	4	3	1		41	146	4	2	2	5	5	5	4	4	2	13
0	2	2	1	8	1	6	4	1		44	140	1	2	2	3	4	3	4	4	2	14
0	1	2	5	3	4	3	2	1		42	144	4	2	2	4	4	4	4	4	2	13
0	2	1	2	4	1	4	3	1		50	145	5	2	1	3	4	3	4	4	2	15
0	2	2	2	6	1	6	4	1		42	142	5	1	2	5	5	5	4	4	2	14
0	1	1	2	4	1	4	3	1		44	147	4	2	2	4	4	2	4	4	3	14
0	1	2	3	4	4	4	3	3		40	139	4	3	1	4	4	4	4	4	2	14
0	2	1	1	8	1	5	4	1		41	139	5	1	1	4	4	4	4	4	2	14
0	1	1	2	6	2	8	5	1		43	145	4	1	2	4	4	4	5	5	2	14
0	1	2	2	6	1	5	4	1		44	145	4	2	2	5	5	5	4	4	2	13
0	2	1	5	3	1	3	2	1		42	139	4	1	1	4	4	4	4	4	2	14
0	2	2	1	8	3	6	5	3		44	143	4	1	1	4	4	4	4	4	2	13
0	2	1	4	4	1	4	4	1		43	141	4	2	2	4	4	4	4	4	2	13
0	1	2	1	8	1	6	4	1		40	141	4	2	2	4	4	2	4	4	4	15
0	1	1	3	4	4	4	3	1		39	139	5	2	2	4	4	4	4	4	2	14
0	2	1	5	3	1	3	2	1		38	140	4	1	1	4	4	3	4	4	2	13
0	2	1	5	3	1	3	2	1		38	140	4	1	1	4	4	3	4	4	2	14
0	1	1	2	4	1	4	3	1		42	143	4	1	2	4	4	4	4	4	2	14
0	1	1	1	8	1	6	5	1		43	149	4	1	1	4	4	4	4	4	2	14
0	2	5	5	3	1	3	2	1		42	143	1	2	2	5	5	5	4	4	2	14
0	2	5	5	3	1	3	2	1		42	143	1	2	2	5	5	5	4	4	2	14
0	1	1	1	8	1	6	5	1		42	149	4	1	1	4	4	4	4	4	2	14
0	1	1	2	4	1	4	3	1		51	145	4	1	2	4	4	4	4	4	2	14
0	2	1	5	3	1	4	2	1		38	140	4	1	1	4	4	3	4	4	2	14
0	1	1	3	4	4	4	3	1		39	139	5	2	2	4	4	4	4	4	2	14
0	2	1	4	4	1	4	4	1		43	141	4	2	2	4	4	4	4	4	2	13
0	2	2	1	8	3	6	5	3		44	143	4	1	1	4	4	4	4	4	2	13
0	2	1	5	3	1	3	2	1		42	139	4	1	1	4	4	4	4	4	2	14
0	1	1	1	8	1	6	5	1		45	145	4	3	1	4	4	4	4	4	2	14
0	2	2	1	8	1	6	4	1		43	140	1	2	2	3	4	3	4	4	2	14
0	1	1	2	4	1	4	3	1		40	142	5	2	1	3	4	3	4	4	2	13
0	1	1	2	4	1	4	3	1		40	142	5	2	1	4	3	3	4	4	2	13
0	2	1	2	4	1	4	3	1		42	146	4	2	2	4	4	2	4	4	3	14
0	1	1	1	8	1	6	4	1		42	140	1	2	2	4	4	3	4	4	3	13
0	2	1	1	8	2	6	4	1		40	141	4	2	2	4	4	2	4	4	4	14
0	1	5	5	3	1	3	2	1		42	146	1	2	2	5	5	5	4	4	2	14
0	1	5	5	3	1	3	2	1		41	143	1	2	2	5	5	5	4	4	2	14
0	2	1	5	3	1	3	2	1		38	140	4	1	3	4	4	3	4	4	2	14
0	1	1	2	4	1	4	3	1		42	146	4	1	2	4	4	4	4	4	2	13
0	2	1	5	3	1	3	2	1		38	140	4	1	1	4	4	3	4	4	2	13
0	2	1	1	8	1	6	4	1		40	141	4	2	2	4	4	2	4	4	4	15
0	1	2	1	8	1	6	4	1		40	141	4	2	2	4	4	2	4	4	4	15
0	1	1	2	4	1	4	3	1		45	147	4	2	2	4	4	2	4	4	3	15
0	2	1	2	4	1	4	3	1		40	142	5	2	1	3	4	3	4	4	2	15
0	2	2	1	8	1	6	4	1		44	140	1	2	2	3	4	3	4	4	2	14
0	2	1	3	4	4	4	3	1		40	140	4	2	2	5	5	5	4	4	2	14
0	2	1	1	6	1	4	4	1		43	142	4	1	1	5	5	5	5	5	2	15
0	1	1	1	8	1	6	4	1		42	140	1	2	2	3	4	3	4	4	2	14
0	2	1	2	4	1	4	3	1		45	146	4	2	2	4	4	2	4	4	3	14
0	1	1	2	4	1	4	3	1		40	142	5	2	1	4	3	3	4	4	2	14
0	1	1	2	4	1	4	3	1		40	142	5	2	1	3	4	3	4	4	2	15
0	2	2	1	8	1	6	4	1		43	140	1	2	2	3	4	3	4	4	2	15
0	1	1	1	8	1	6	5	1		45	145	4	1	1	4	4	4	4	4	2	15
0	2	1	5	3	1	3	2	1		42	139	4	1	1	4	4	4	4	4	2	15
0	2	2	1	8	3	6	5	3		44	143	4	1	1	4	4	4	4	4	2	14
0	1	1	4	4	1	4	4	1		43	141	4	2	2	4	4	4	4	4	2	13
0	2	1	3	4	4	4	3	1		39	139	5	2	2	4	4	4	4	4	2	13
0	2	1	1	8	2	8	6	1		41	143	4	1	1	5	5	5	5	5	3	15
0	2	1	2	4	1	4	4	1		41	142	4	1	2	5	5	5	4	4	2	15
0	2	1	3	3	1	3	2	1		40	139	4	2	2	4	4	4	5	5	2	15
0	2	5	2	6	3	6	5	1		40	143	4	2	2	4	4	4	4	4	2	15
0	1	5	3	4	4	4	3	1		41	146	4	2	2	5	5	5	4	4	2	14
0	1	2	5	3	4	3	2	1		42	144	4	2	2	4	4	4	4	4	2	14
0	2	2	2	6	1	6	4	1		42	142	5	1	2	5	5	5	4	4	2	15
0	1	2	3	4	4	4	3	3		40	139	4	1	1	4	4	4	4	4	2	14
0	2	1	1	8	1	5	4	1		41	139	5	1	1	4	4	4	4	4	2	15
0	1	1	2	6	2	8	5	1		43	145	4	1	2	4	4	4	5	5	2	14
0	1	2	2	6	1	5	4	1		44	145	4	2	2	5	5	5	4	4	2	15
0	2	1	5	3	1	3	2	1		38	140	4	1	1	4	4	3	4	4	2	12
0	2	1	5	3	1	3	2	1		42	139	4	1	1	4	4	4	4	4	2	15
0	1	1	2	4	1	4	3	1		51	145	4	1	2	4	4	4	4	4	2	13
0	2	2	1	8	3	6	5	3		44	143	4	1	1	4	4	4	4	4	2	15
0	2	1	4	4	1	4	4	1		43	141	4	2	2	4	4	4	4	4	2	15
0	2	5	5	3	1	3	2	1		42	143	1	2	2	5	5	5	4	4	2	13
0	1	1	3	4	4	4	3	1		39	139	5	2	2	4	4	4	4	4	2	15
0	2	1	1	8	1	6	5	1		44	149	4	1	1	4	4	3	4	4	2	13
0	2	1	5	3	1	3	2	1		38	140	4	1	1	4	4	3	4	4	2	15
0	1	1	2	4	1	4	3	1		42	143	4	1	2	4	4	4	4	4	2	15
0	2	1	5	3	1	3	2	1		38	140	4	1	1	4	4	3	4	4	2	13
0	2	5	5	3	1	3	2	1		42	143	1	2	2	5	5	5	4	4	2	14
0	1	2	1	8	1	6	4	1		40	141	4	2	2	4	4	2	4	4	4	13
0	1	1	1	8	1	6	5	1		43	149	4	1	1	4	4	4	4	4	2	14
0	1	1	2	4	1	4	3	1		46	147	4	2	2	4	4	2	4	4	3	13
0	2	1	5	3	1	3	2	1		38	140	4	1	1	4	4	3	4	4	2	14
0	1	1	2	4	1	4	3	1		42	146	4	1	2	4	4	4	4	4	2	14
0	2	1	2	4	1	4	3	1		49	144	5	2	1	3	4	3	4	4	2	13
0	2	2	1	8	1	6	4	1		44	140	1	2	2	3	4	3	4	4	2	13
0	2	1	5	3	1	3	2	1		38	140	4	1	3	4	4	3	4	4	2	15
0	1	5	5	3	1	3	2	1		41	143	1	2	2	5	5	5	4	4	2	14
0	1	5	5	3	1	3	2	1		42	146	1	2	2	5	5	5	4	4	2	15
0	2	1	3	4	4	4	3	1		39	139	5	1	1	4	4	4	4	4	2	13
0	2	2	1	8	1	6	4	1		44	140	1	2	2	3	4	3	4	4	2	13
0	2	1	5	3	1	3	2	1		38	140	4	1	1	4	4	3	4	4	2	12
0	1	1	2	4	1	4	3	1		51	145	4	1	2	4	4	4	4	4	2	13
0	2	2	1	8	1	6	4	1		44	140	1	2	2	3	4	3	4	4	2	13
0	2	5	5	3	1	3	2	1		42	143	1	2	2	5	5	5	4	4	2	13
0	1	1	2	4	1	4	3	1		44	147	4	2	2	4	4	2	4	4	3	13
0	2	1	1	8	1	6	5	1		46	149	4	1	1	4	4	4	4	4	2	13
0	1	2	1	8	1	6	4	1		40	141	4	2	2	4	4	2	4	4	4	12
0	2	1	5	3	1	3	2	1		38	140	4	1	1	4	4	4	4	4	2	13
0	1	1	4	4	1	4	4	1		43	141	4	2	2	4	4	4	4	4	2	13
0	2	1	3	4	4	4	3	1		39	139	5	2	2	4	4	4	4	4	2	13
0	2	1	5	3	1	3	2	1		38	140	4	1	1	4	4	3	4	4	2	12
0	1	1	2	4	1	4	3	1		51	145	4	1	2	4	4	4	4	4	2	13
0	2	5	5	3	1	3	2	1		42	143	1	2	2	5	5	5	4	4	2	13
0	2	1	1	8	1	6	5	1		45	149	4	1	1	4	4	4	4	4	2	13
0	2	1	5	3	1	3	2	1		38	140	4	1	1	4	4	3	4	4	2	13
0	1	2	1	8	1	6	4	1		40	141	4	2	2	4	4	2	4	4	4	12
0	1	1	2	4	1	4	3	1		43	147	4	2	2	4	4	2	4	4	3	13
0	2	1	2	4	1	4	3	1		49	144	5	2	1	3	4	3	4	4	2	13
0	2	2	1	8	1	6	4	1		44	140	1	2	2	3	4	3	4	4	2	13
0	2	1	3	4	4	4	3	1		39	139	5	2	2	4	4	4	4	4	2	13
0	2	1	5	3	1	3	2	1		38	140	4	1	1	4	4	3	4	4	2	12
0	1	1	2	4	1	4	3	1		51	145	4	1	2	4	4	4	4	4	2	13
0	2	5	5	3	1	3	2	1		42	143	1	2	1	5	5	5	4	4	2	13
0	2	1	1	8	1	6	5	1		42	149	4	1	1	4	4	4	4	4	2	13
0	2	1	5	3	1	3	2	1		38	140	4	1	1	4	4	3	4	4	2	13
0	1	2	1	8	1	6	4	1		40	141	4	2	2	4	4	2	4	4	4	13
0	1	1	2	4	1	4	3	1		44	147	4	2	2	4	4	2	4	4	3	13
0	1	1	2	4	1	4	3	1		49	144	5	2	1	3	4	3	4	4	2	13
0	2	2	1	8	1	6	4	1		44	140	1	2	2	3	4	3	4	4	2	14
0	1	2	1	8	1	6	4	1		40	141	4	2	2	4	4	2	4	4	4	13
0	1	1	2	4	1	4	3	1		42	147	4	2	2	4	4	2	4	4	3	13
0	1	1	2	4	1	4	3	1		40	142	5	2	1	3	4	3	4	4	2	14
0	2	2	1	8	1	6	4	1		44	140	1	2	2	3	4	3	4	4	2	14
0	2	1	3	4	4	4	3	1		40	140	4	2	2	5	5	5	4	4	2	14
0	2	1	1	6	1	4	4	1		43	142	4	1	1	5	5	5	5	5	2	13
0	2	1	1	8	2	8	6	1		41	143	4	1	1	5	5	5	5	5	3	14
0	2	1	2	4	1	4	4	1		41	142	4	1	2	5	5	5	4	4	2	14
0	2	1	3	3	1	3	2	1		40	139	4	2	2	4	4	4	5	5	2	14
0	2	5	2	6	3	6	5	1		40	143	4	2	2	4	4	4	4	4	2	14
0	1	5	3	4	4	4	3	1		41	146	4	2	2	5	5	5	4	4	2	13
0	1	2	5	3	4	3	2	1		42	144	4	2	2	4	4	4	4	4	2	13
0	2	2	2	6	1	6	4	1		42	142	5	1	2	5	5	5	4	4	2	14
0	1	2	3	4	4	4	3	3		40	139	4	1	1	4	4	4	4	4	2	14
0	2	1	1	8	1	5	4	1		41	139	5	1	1	4	4	4	4	4	2	14
0	1	1	2	6	2	8	5	1		43	145	4	1	2	4	4	4	5	5	2	14
0	1	2	2	6	1	5	4	1		44	145	4	2	2	5	5	5	4	4	2	13
0	2	1	5	3	1	3	2	1		42	139	4	1	1	4	4	4	4	4	2	14
0	2	2	1	8	3	6	5	3		44	143	4	1	1	4	4	4	4	4	2	13
0	2	1	4	4	1	4	4	1		43	141	4	2	2	4	4	4	4	4	2	13
0	1	1	3	4	4	4	3	1		39	139	5	2	2	4	4	4	4	4	2	14
0	2	1	5	3	1	3	2	1		38	140	4	1	1	4	4	3	4	4	2	14
0	1	1	2	4	1	4	3	1		42	143	4	1	2	4	4	4	4	4	2	14
0	2	5	5	3	1	3	2	1		42	143	1	2	2	5	5	5	4	4	2	14
0	1	1	1	8	1	6	5	1		44	149	4	1	1	4	4	4	4	4	2	14
0	2	1	5	3	1	3	2	1		38	140	4	1	1	4	4	3	4	4	2	13
0	1	1	2	4	1	4	3	1		42	146	4	1	2	4	4	4	4	4	2	13
0	2	1	5	3	1	3	2	1		38	140	4	1	3	4	4	3	4	4	2	14
0	2	1	4	4	1	4	4	1		43	141	4	2	2	4	4	4	4	4	2	13
0	1	1	2	4	1	4	3	1		41	147	4	2	2	4	4	2	4	4	3	15
0	1	1	2	4	1	4	3	1		40	142	5	2	2	3	4	3	4	4	2	15
0	1	1	5	3	1	3	2	1		38	143	4	3	1	4	4	3	4	4	2	13
0	1	1	2	4	1	4	3	1		45	146	5	2	1	3	4	3	4	4	2	14
0	2	2	1	8	1	6	4	1		44	140	1	2	2	3	4	3	4	4	2	14
0	1	1	2	4	1	4	3	1		45	146	5	2	1	3	4	3	4	4	2	14
0	1	1	2	4	1	4	3	1		40	142	5	2	1	3	4	3	4	4	2	13
0	2	2	1	8	1	6	4	1		43	140	1	2	2	3	4	3	4	4	2	14
0	1	1	1	8	1	6	5	1		45	145	4	3	1	4	4	4	4	4	2	14
0	2	1	5	3	1	3	2	1		42	139	4	1	1	4	4	4	4	4	2	14
0	2	2	1	8	3	6	5	3		44	143	4	1	1	4	4	4	4	4	2	13
0	2	1	1	6	1	4	4	1		43	142	4	1	1	5	5	5	4	4	2	15
0	2	1	4	4	1	4	4	1		43	141	4	2	2	4	4	4	4	4	2	13
0	1	1	3	4	4	4	3	1		39	139	5	2	2	4	4	4	4	4	2	14
0	2	1	5	3	1	4	2	1		38	140	4	1	1	4	4	3	4	4	2	14
0	1	1	2	4	1	4	3	1		51	145	4	1	2	4	4	4	4	4	2	14
0	2	5	5	3	1	3	2	1		42	143	1	2	2	5	5	5	4	4	2	14
0	1	1	1	8	1	6	5	1		43	149	4	1	1	4	4	4	4	4	2	14
0	2	1	5	3	1	3	2	1		38	140	4	1	1	4	4	3	4	4	2	13
0	1	2	1	8	1	6	4	1		40	141	4	2	2	4	4	2	4	4	4	15
0	1	1	2	4	1	4	3	1		41	147	4	2	2	4	4	2	4	4	3	14
0	2	1	2	4	1	4	3	1		50	145	5	2	1	3	4	3	4	4	2	15
0	2	2	1	8	1	6	4	1		44	140	1	2	2	3	4	3	4	4	2	14
0	1	2	1	8	1	6	4	1		40	141	4	2	2	4	4	2	4	4	4	15
0	2	1	1	8	2	8	6	1		41	143	4	3	1	5	5	5	4	4	2	15
0	2	1	2	4	1	4	2	1		41	142	4	1	2	3	3	3	4	4	4	15
0	2	1	2	4	1	4	4	1		41	142	4	1	2	5	5	5	4	4	2	15
0	2	1	3	3	1	3	2	1		40	139	4	2	2	4	4		4	4	2	15
0	2	5	2	6	3	6	5	1		40	143	4	2	2	4	4	4	4	4	2	15
0	1	5	3	4	4	4	3	1		41	146	4	2	2	5	5	5	4	4	2	14
0	1	2	5	3	4	3	2	1		42	144	4	2	2	4	4	4	4	4	2	14
0	2	2	2	6	1	6	4	1		42	142	5	1	2	5	5	5	4	4	2	15
0	2	1	5	3	1	3	2	1		38	140	4	1	1	4	4	3	4	4	2	15
0	1	2	3	4	4	4	3	3		40	139	4	1	1	4	4	4	4	4	2	14
0	1	1	2	4	1	4	3	1		42	143	4	1	2	4	4	4	4	4	2	15
0	2	1	1	8	1	5	4	1		41	139	5	1	1	4	4	4	4	4	2	15
0	1	1	2	6	2	8	5	1		43	145	4	1	2	4	4	4	4	4	2	14
0	2	5	5	3	1	3	2	1		42	143	1	2	2	5	5	5	4	4	2	14
0	1	2	2	6	1	5	4	1		44	145	4	2	2	5	5	5	4	4	2	15
0	1	1	1	8	1	6	5	1		42	149	4	1	1	4	4	4	4	4	2	14
0	2	1	5	3	1	3	2	1		42	139	4	1	1	4	4	4	4	4	2	15
0	2	1	5	3	1	3	2	1		38	140	4	1	1	4	4	3	4	4	2	14
0	1	1	2	4	1	4	3	1		42	146	4	1	2	4	4	4	4	4	2	15
0	2	1	5	3	1	3	2	1		38	140	4	1	3	4	4	3	4	4	2	15
0	2	2	1	8	2	6	5	3		44	143	4	1	1	4	4	4	4	4	2	15
0	1	5	5	3	1	3	2	1		41	143	1	2	2	5	5	5	4	4	2	14
0	1	1	4	4	1	4	4	1		43	141	5	2	2	4	4	4	4	4	2	15
0	1	5	5	3	1	3	2	1		42	146	1	2	2	5	5	5	4	4	2	15
0	2	1	1	8	1	6	4	1		40	141	4	2	2	4	4	2	4	4	4	15
0	1	1	3	4	4	4	3	1		43	142	5	2	2	4	4	4	4	4	2	15
0	1	1	1	8	1	6	4	1		42	140	1	2	2	3	4	3	4	4	2	14
0	2	1	2	4	1	4	3	1		40	146	4	2	2	4	4	2	4	4	3	14
0	1	1	2	4	1	4	3	1		48	142	5	2	1	4	3	3	4	4	2	14
0	1	1	2	4	1	4	3	1		47	145	5	2	2	3	4	3	4	4	2	15
0	2	2	1	8	1	6	4	1		43	141	1	2	2	3	4	3	4	4	2	15
